# Supplementary material for: What do docking and QSAR tell us about the design of HIV-1 reverse transcriptase nonnucleoside inhibitors?
Source: J Mol Model. 2017 Oct 19;23(11):317. doi: 10.1007/s00894-017-3489-3 (PMC5655543; doi:10.1007/s00894-017-3489-3)
Supplement: Supplementary file 1 — (XLSX 342 kb) [file 894_2017_3489_MOESM1_ESM.xlsx]

## Sheet: Supporting Information
			Supporting Information
				What docking and QSAR tell us about design of
		HIV-1 reverse transcryptase nonnucleoside inhibitors?
				Agata Paneth, Wojciech Płonka, Piotr Paneth*
Figure S1. EFZ docked to wild-type of HIV1 RT structure 1fk9. Schematic representation
	of the interactions within the allosteric site (left), overlay of the best pose with
	the structure of native ligand (right)
Figure S2. Overlay of best poses of EFZ docked to HIV1 RT mutants. 1ikv K103N mutant (left),
	1jkh Y181C mutant (right)
Table S1. Individual docking scores of all 48 ligands and 107 HIV-1 RT structures used in the studies
ligand	1bqm	1c0t	1dtq	1dtt	1fk9	1hpu	1hqz	1ikw	1rt2	1rt4	1s6p	1s9e	1suq	1sv5	1tkt	1tkx	1tkz	1tl1	1tl3	1vrt	1vru	2be2	2hnd	2jle	2opp	2rf2	2rki	2vg5	2vg6	2vg7	2wom	2won	2ykm	2ykn	2yng	2ynh	2yni	2zd1	3dle	3dlg	3drp	3hvt	3irx	3is9	3lak	3lal	3lam	3lan	3lp0
1bt	-29.5225	-29.8177	-28.4106	-34.0433	-18.8954	-33.5898	-38.5783	-23.0349	-31.0862	-30.258	-25.3136	-32.8512	-33.3576	-37.1036	-33.2409	-24.156	-26.4164	-28.7771	-31.1813	-12.5837	-28.8599	-31.2867	-20.9625	-8.1923	-15.1723	-20.4748	-28.917	-28.917	-28.7967	-28.1669	-18.2547	-23.3302	-22.4337	-16.5857	-31.8452	-26.3439	-27.5444	-41.7609	-32.6548	-28.6996	-33.2286	-31.6119	-34.094	-43.0635	-40.1783	-40.7123	-31.1804	-32.9747	-25.7384
5dv	-22.7592	-26.7646	-34.7488	-26.3839	-23.6122	-23.8682	-30.0077	-19.0711	-27.9402	-25.3111	-17.4629	-25.1755	-22.1518	-22.3925	-28.6339	-27.7331	-25.5928	-27.5971	-28.6547	-18.4379	-29.5222	-28.4545	-21.4687	-27.1033	-17.5085	-22.5819	-26.6023	-26.6023	-27.633	-24.3746	-30.1195	-26.531	-18.6268	-17.8593	-31.5069	-27.6277	-28.451	-29.7529	-22.1425	-29.8662	-25.5143	-21.3508	-24.4869	-26.556	-29.1361	-29.6154	-25.3486	-28.8756	-23.4951
65b	-25.4044	-30.9772	-22.0216	-29.9905	-25.7446	-26.7915	-25.7177	-26.8541	-25.3138	-32.7091	-23.3237	-29.6682	-23.9289	-29.2046	-31.4888	-26.2916	-24.9535	-28.6125	-25.7985	-21.2821	-28.0729	-33.1017	-10.8241	-22.489	-26.1721	-27.6746	-23.84	-23.84	-27.7953	-24.2821	-20.4352	-18.9479	-19.6476	-14.7852	-20.6861	-30.409	-24.8051	-32.5478	-27.5161	-26.3017	-26.0528	-23.3045	-27.4703	-26.126	-26.4614	-28.2534	-24.4297	-23.1106	-23.829
aap	-22.2339	-21.5846	-26.3915	-25.1222	-18.2909	-20.6304	-24.971	-16.4955	-21.4916	-22.5631	-23.1431	-23.9541	-20.1272	-21.4074	-24.2903	-22.368	-19.9792	-20.7595	-18.8864	-16.9335	-24.9403	-29.4048	-17.0014	-22.9186	-20.4951	-24.126	-19.8239	-19.8239	-21.77	-21.9059	-18.5561	-18.3764	-17.9078	-18.5032	-27.44	-23.4397	-23.9384	-24.0792	-21.7024	-18.1512	-24.0461	-21.7058	-22.6232	-24.3179	-23.5363	-21.9964	-21.4842	-21.4474	-23.4977
ac7	-0.7645	3.7942	-9.119	-5.7211	5.7257	-10.0326	-7.3549	5.5392	-10.2742	-3.554	9.0882	-1.7836	-11.2896	-20.8383	-11.3429	3.3977	-11.5255	-3.6092	-9.9194	1.7084	-17.7674	-18.8774	1.7536	7.1898	13.9022	11.81	-28.0235	-28.0235	-8.0733	-4.637	-3.7572	-7.0296	5.6019	8.6269	-13.3281	-27.1336	-23.7034	-7.8428	-13.1028	-10.8117	-19.6657	-14.1465	-19.1224	-21.3137	-13.2984	-13.7523	-19.2102	-12.08	-13.5151
adb	-27.8076	-32.0343	-29.0527	-29.5951	-27.5464	-28.2848	-27.901	-28.391	-25.9373	-34.803	-29.0661	-35.67	-27.3113	-29.7491	-31.8508	-27.7178	-28.4084	-28.7483	-26.3491	-22.9839	-26.8314	-30.3613	-16.4928	-17.9882	-31.7005	-32.8115	-34.7703	-34.7703	-25.0479	-21.8814	-24.1202	-18.1258	-24.9974	-21.1028	-22.8624	-28.3388	-25.061	-36.463	-28.6758	-29.3275	-29.6832	-23.0204	-28.8249	-31.5943	-28.0558	-30.8242	-29.9259	-27.926	-29.7442
bm1	-23.1531	-19.9977	-23.0062	-23.3905	-22.4234	-21.3189	-22.3881	-19.4787	-25.2226	-24.9037	-19.7058	-21.0008	-21.2164	-18.6856	-22.9771	-24.324	-21.8046	-22.7253	-19.4083	-21.2864	-19.7158	-24.2981	-22.3079	-23.3824	-24.0387	-20.7351	-25.9706	-25.9706	-20.0634	-19.6803	-21.4051	-22.6087	-24.8104	-20.276	-20.3443	-22.3875	-21.722	-24.4144	-21.6674	-22.352	-21.8208	-18.7212	-19.9543	-21.4366	-23.2867	-22.5838	-21.7741	-21.9774	-20.8025
cxd	-29.7554	-18.5828	-34.6172	-27.7405	-23.26	-26.1442	-23.7852	-20.0954	-30.6197	-19.8876	-18.2934	-21.363	-20.6179	-27.1884	-22.5208	-21.4374	-24.536	-21.347	-20.7776	-18.3434	-23.3501	-25.1567	-17.1094	-22.9231	-19.8954	-18.08	-20.1323	-20.1323	-22.3408	-20.5897	-17.3768	-19.4896	-16.9032	-18.5239	-34.075	-31.7232	-32.0677	-21.7812	-30.7734	-29.5246	-31.9889	-24.4488	-25.6326	-26.4184	-26.5166	-26.6135	-26.0479	-24.391	-24.1416
djz	-18.3978	-16.786	-18.7118	-22.8404	-13.9818	-30.5032	-31.75	-5.1112	-28.8722	-18.3677	-5.2704	-13.0721	-19.7172	-23.5577	-6.8896	-13.4755	-7.7105	-8.1419	-15.4423	-8.597	-20.6067	-31.7448	-7.013	-11.5079	-4.5998	-4.4392	-15.4061	-15.4061	-21.3009	-12.4409	-19.3569	-16.6368	-9.0042	-3.79	-21.6205	-20.0133	-25.5995	-22.3411	-27.2053	-37.0933	-30.9556	-17.8746	-23.102	-26.8199	-19.5981	-26.354	-25.9679	-21.487	-21.3153
efz	-15.2893	-8.3168	-11.3664	-11.4803	-17.6756	-13.1234	-13.8646	-16.1803	-10.7242	-17.6105	-5.9358	-7.6479	-9.3423	-3.4567	-11.3241	-14.3402	-6.9946	-16.0367	-11.3916	-9.8493	-12.126	-15.6791	-6.677	-14.0151	-12.6118	-12.1911	-8.1542	-8.1542	-3.0229	-9.4984	-8.3636	-8.3727	-10.5687	-6.3072	-7.6032	-19.959	-12.9231	-10.1862	-8.2494	-12.2616	-14.7947	-7.5701	-15.0022	-12.3795	-11.9181	-14.476	-6.9137	-10.1038	-12.8147
eur	-27.2359	-23.6919	-28.7136	-24.9004	-18.1987	-32.7052	-29.5307	-18.8465	-28.1126	-18.1308	-21.8382	-25.045	-22.7833	-27.0271	-24.8811	-25.8663	-24.5283	-19.4107	-28.8744	-19.3538	-27.5738	-27.4139	-18.4644	-23.2294	-17.5416	-19.0299	-25.6993	-25.6993	-17.3196	-22.0961	-19.6536	-21.9394	-21.5115	-23.3146	-29.1005	-29.9333	-28.6647	-29.1444	-32.3826	-27.1185	-32.4525	-31.2401	-25.3039	-24.7374	-29.8611	-26.0249	-27.1145	-27.4069	-19.0321
fpt	-24.0192	-19.5884	-27.3806	-25.2458	-20.3135	-25.5939	-25.142	-16.3962	-21.6528	-23.1065	-20.8658	-19.1527	-22.9166	-27.5707	-24.9788	-18.2015	-25.2204	-26.0368	-21.8647	-14.085	-26.4808	-21.6093	-18.726	-17.5869	-15.2401	-16.7783	-26.6151	-26.6151	-17.3707	-20.2432	-21.476	-17.2105	-19.9024	-13.9541	-26.0953	-25.7162	-26.8422	-27.1747	-21.8966	-20.4192	-27.8725	-19.6621	-21.442	-18.6331	-24.8626	-20.5223	-22.1185	-21.0376	-19.7143
ftc	-19.5103	-20.0824	-22.8801	-23.7777	-15.7629	-20.5166	-19.6853	-19.7218	-25.4186	-23.5913	-17.0105	-19.6469	-15.494	-23.0252	-21.5182	-19.0997	-19.3992	-18.2178	-17.5736	-9.9699	-17.9495	-23.9382	-14.6522	-14.7538	-20.4108	-19.5049	-23.6577	-23.6577	-13.9006	-14.9763	-22.5324	-16.4992	-12.0166	-10.9549	-30.4964	-24.7968	-25.8022	-22.1398	-23.6383	-23.7368	-26.7419	-12.6872	-22.3523	-18.9694	-22.4808	-16.5552	-15.8674	-19.26	-18.911
g73	-30.1572	-28.8936	-33.5084	-30.4693	-22.9471	-29.034	-31.4975	-30.8555	-29.8265	-36.3421	-22.6623	-28.4044	-29.5487	-29.3867	-34.1061	-22.7665	-28.9045	-28.4256	-31.2705	-17.0628	-22.781	-32.4494	-14.3674	-17.9216	-16.0854	-20.5538	-35.3311	-35.3311	-29.1018	-27.4373	-21.1722	-21.0029	-23.6419	-22.2814	-35.9467	-33.5156	-30.6476	-37.2459	-33.2063	-33.6265	-33.6082	-24.1448	-29.2624	-36.515	-32.9877	-37.7848	-28.62	-32.7409	-32.1489
gfa	-25.1687	-22.2947	-20.1651	-24.3262	-24.0483	-25.9427	-29.2019	-25.105	-36.4227	-26.44	-18.663	-24.8844	-26.035	-29.119	-31.1007	-22.8011	-28.6036	-30.8318	-29.4822	-15.421	-26.1635	-27.118	-24.054	-21.0548	-27.0698	-20.9757	-29.5217	-29.5217	-20.5895	-26.673	-20.0053	-23.4561	-20.5081	-16.9223	-32.5983	-29.7526	-28.8723	-23.129	-34.7937	-33.2025	-31.3229	-23.1888	-24.8587	-25.9291	-22.8386	-26.8623	-25.0924	-25.793	-24.2472
gwb	-15.5449	-19.6626	-17.9601	-16.3565	-20.4212	-17.381	-19.3269	-16.5913	-20.1379	-20.5541	-14.0477	-14.9836	-14.1943	-15.0779	-24.8211	-19.133	-20.4269	-22.7739	-19.2847	-14.9909	-19.3656	-22.8593	-5.9979	-13.0627	-15.2708	-13.1278	-17.476	-17.476	-15.5884	-17.6457	-14.9918	-14.699	-14.6928	-6.0508	-20.9724	-18.6181	-18.1407	-22.0126	-20.3899	-20.4606	-18.6099	-16.066	-18.4079	-19.0362	-19.1844	-19.0315	-16.1937	-18.7359	-16.2221
gwe	-28.1079	-19.2198	-15.0964	-18.3161	-1.7942	-26.2521	-25.7636	-8.1746	-34.7719	-22.6649	-10.8312	-20.1646	-23.9587	-32.8166	-26.3176	-14.7077	-28.3868	-17.5769	-18.5486	3.2345	-26.7887	-36.545	10.1385	-13.9761	3.3311	-10.7969	-25.8186	-25.8186	-14.896	-14.1592	-20.5441	-15.8214	-1.6685	-13.5585	-38.6167	-39.56	-37.7253	-22.6224	-34.4448	-36.3386	-36.8742	-18.604	-34.8177	-30.0556	-28.0087	-30.4992	-25.1767	-26.9908	-11.2521
gwi	-15.8529	-7.8786	-9.3453	-20.3356	4.7663	-24.5756	-29.943	-11.7906	-23.1644	-16.1127	-12.5717	-10.0904	-23.7831	-28.8952	-27.1647	-10.1064	-15.7274	-15.0014	-10.9256	9.8164	-23.1381	-26.2825	-1.9457	-13.5437	-6.463	-0.8952	-24.2544	-24.2544	-9.422	-15.5958	-22.5247	-17.5649	-1.4355	-3.4204	-30.896	-31.6297	-36.1667	-18.351	-22.4079	-29.3207	-34.7834	-22.266	-32.614	-36.4602	-27.2208	-33.3073	-25.0212	-24.3321	-7.583
gwj	-17.2428	-18.0848	-17.9357	-21.0277	-0.8632	-33.7165	-28.3269	-6.8564	-30.0583	-21.6897	-15.662	-14.0575	-23.4163	-30.725	-30.7168	-17.1557	-25.1236	-22.5145	-16.7802	-2.1029	-24.0633	-34.5678	-7.6046	-8.775	-9.3151	-4.5963	-30.3722	-30.3722	-17.0781	-15.8197	-30.3739	-23.6198	-4.6672	-7.2591	-41.7494	-33.3348	-34.5002	-18.2434	-32.0798	-33.1052	-36.9979	-20.7922	-32.7054	-33.4971	-32.0017	-32.7449	-27.9662	-27.4187	-16.4395
h12	-14.8653	-16.7683	-18.2081	-17.2137	-17.8055	-17.3961	-16.2021	-15.8381	-21.4801	-18.134	-17.6628	-19.5416	-15.0175	-16.251	-22.7079	-18.2799	-19.4192	-18.408	-19.5165	-12.1327	-15.5529	-23.6132	-9.7152	-11.293	-19.1504	-18.0332	-15.2677	-15.2677	-15.9117	-13.9052	-15.3674	-15.8141	-11.288	-9.9166	-20.4476	-14.5222	-10.0712	-16.4199	-18.1563	-16.0222	-11.4472	-17.4855	-14.3908	-14.8858	-21.5612	-17.231	-13.1677	-17.2185	-14.0619
h16	-19.2434	-20.4525	-16.9454	-18.4036	-17.7038	-17.9291	-16.185	-16.3605	-19.1058	-20.3818	-17.9675	-15.4351	-14.2449	-13.9135	-22.2021	-18.7777	-20.2002	-20.917	-19.5409	-13.0311	-19.5848	-22.567	-6.9873	-12.3967	-18.9071	-15.7069	-18.6144	-18.6144	-15.9354	-19.022	-14.4059	-13.7967	-11.0779	-7.8185	-15.1324	-12.8853	-11.9407	-16.9139	-16.6054	-18.6071	-12.2164	-16.9629	-14.7845	-14.6425	-20.3764	-16.9454	-13.6332	-17.8532	-14.0189
h18	-16.7449	-18.942	-18.6433	-15.088	-16.3944	-17.9354	-17.2353	-15.4475	-18.3721	-20.3841	-18.2334	-18.0132	-15.7087	-18.9864	-22.4185	-18.5653	-20.5925	-20.9935	-19.1781	-11.6892	-18.4176	-22.9144	-7.8894	-10.066	-16.4556	-16.1694	-21.8295	-21.8295	-17.5232	-16.0889	-14.9813	-15.3816	-12.3177	-7.2728	-21.5801	-13.9329	-10.445	-17.0919	-17.5833	-18.6887	-10.5748	-16.2858	-15.5532	-17.7267	-21.1798	-17.9921	-14.2957	-20.2729	-13.6859
h20	-17.1562	-19.8852	-19.5642	-19.8177	-20.9768	-19.013	-15.1656	-17.0055	-23.2688	-22.6122	-19.7451	-19.3981	-16.125	-16.1032	-25.9281	-23.2676	-21.8986	-23.2245	-22.052	-14.2132	-18.3302	-22.6708	-8.6949	-14.2464	-19.0076	-16.5285	-18.0621	-18.0621	-16.8842	-16.4893	-15.061	-14.8546	-14.5728	-8.2712	-15.1627	-14.0093	-12.3469	-21.4495	-19.6176	-17.9556	-10.4124	-16.8587	-16.8743	-17.0585	-23.7394	-20.538	-15.6173	-17.9624	-15.3056
hbq	-22.6225	-19.7824	-24.545	-21.0292	-22.9139	-22.0575	-16.5712	-18.3503	-25.9871	-21.2033	-18.6002	-19.4606	-19.431	-14.7511	-23.4054	-24.4046	-21.1133	-22.0251	-20.2324	-17.7932	-17.9396	-23.2584	-15.6457	-19.4216	-27.0979	-21.7985	-16.7282	-16.7282	-18.7079	-18.9694	-16.5631	-17.7817	-17.8512	-17.9238	-18.973	-20.5076	-18.5965	-19.6898	-19.2913	-21.2398	-16.6384	-20.8817	-16.6743	-18.7926	-23.7376	-20.1227	-18.2875	-19.5531	-20.6335
hby	-15.2748	-17.6858	-17.5674	-16.7352	-16.0563	-13.3299	-13.7257	-12.9814	-18.9857	-16.7747	-12.8571	-10.7064	-17.6491	-14.7612	-16.0209	-14.9037	-14.1771	-14.8814	-15.8314	-11.9785	-16.3251	-19.3885	-10.4589	-10.741	-16.8012	-11.953	-16.7226	-16.7226	-14.7413	-16.0504	-16.6795	-16.0421	-11.1528	-10.7547	-12.9409	-18.6835	-16.5283	-21.4993	-21.0099	-16.2148	-17.4665	-19.4	-14.5183	-17.0012	-18.9337	-13.4079	-13.8759	-17.351	-11.8896
i15	-22.1163	-22.0957	-28.9686	-26.093	-20.0253	-21.3532	-23.337	-19.0187	-23.2986	-21.434	-18.8351	-24.145	-25.4646	-22.3644	-23.1031	-22.9581	-21.4911	-22.8571	-21.7988	-17.145	-21.7496	-23.7435	-15.5692	-23.2952	-18.5061	-20.7884	-24.3414	-24.3414	-20.5834	-21.3277	-25.5524	-26.0071	-16.9129	-19.1622	-32.0779	-27.6106	-29.9515	-23.8017	-23.6527	-24.0076	-29.0467	-22.2327	-22.1816	-24.9152	-25.8606	-25.7508	-20.3513	-24.6	-26.1849
ib1	-27.2931	-32.7417	-31.6708	-30.7648	-27.4899	-30.2225	-33.0551	-30.1176	-30.8829	-34.9359	-29.8009	-36.0364	-28.964	-38.9062	-35.0201	-27.6352	-36.2999	-33.0166	-36.5638	-25.2996	-35.3627	-30.6337	-17.0017	-22.1918	-25.2477	-26.605	-33.7524	-33.7524	-26.6606	-25.8597	-20.6034	-24.3867	-19.0559	-15.3198	-29.7351	-31.874	-29.1712	-40.4679	-28.2533	-33.8613	-32.1601	-25.0627	-32.5966	-34.7613	-31.8931	-30.3189	-27.1377	-27.4329	-30.1064
iet	-24.5261	-22.5135	-24.1997	-22.9869	-22.3449	-24.5325	-21.4615	-23.7156	-30.2883	-28.8256	-25.2582	-22.7122	-22.0335	-26.484	-24.3528	-24.8437	-24.4949	-22.8538	-23.1649	-14.8319	-25.7944	-24.5011	-14.5343	-14.4903	-22.0321	-27.3773	-26.298	-26.298	-26.2059	-28.7711	-16.1008	-19.4014	-16.546	-23.11	-27.5447	-28.5313	-22.797	-28.448	-23.6207	-27.9814	-29.8264	-23.2213	-25.1248	-22.3338	-23.9166	-23.5629	-22.1497	-24.0827	-27.0041
jlj	-23.1819	-29.0654	-30.5601	-33.4134	-25.4995	-24.2209	-24.4075	-26.4773	-26.9108	-31.7205	-24.745	-27.2773	-23.6749	-24.9097	-29.0792	-27.042	-30.6129	-27.137	-28.6933	-21.6404	-26.9081	-25.516	-19.0459	-20.2688	-26.2926	-25.9404	-19.6255	-19.6255	-22.9577	-20.8045	-21.5991	-21.8434	-24.3384	-24.0295	-30.8778	-29.7461	-28.2659	-31.2636	-28.466	-28.1312	-27.4888	-19.654	-26.7696	-25.0297	-24.2525	-26.6352	-28.7199	-26.5662	-25.8172
kbt	-15.6055	-22.7211	-22.1926	-21.4352	-19.6923	-20.4214	-22.2715	-16.0689	-26.1715	-20.8901	-20.5873	-23.1591	-18.7842	-19.9799	-26.7581	-19.4444	-26.7199	-22.9749	-21.9391	-18.0755	-21.2705	-34.3209	-10.5061	-21.7608	-17.2145	-17.3821	-20.8644	-20.8644	-15.0452	-16.711	-19.7408	-17.9291	-12.5342	-20.5579	-24.7531	-28.3036	-21.2304	-23.7602	-19.9776	-20.7126	-24.4405	-17.8703	-19.5179	-19.7859	-35.746	-28.0894	-21.5341	-31.0406	-21.7108
kr1	-24.9046	-29.8521	-25.1938	-27.3895	-28.2697	-29.1725	-27.5555	-25.9717	-34.5811	-28.8765	-23.1237	-31.6428	-24.716	-25.2675	-29.9258	-25.1579	-34.1173	-28.7397	-27.4704	-21.1463	-29.8691	-40.6371	-12.7637	-23.8987	-20.4877	-21.0802	-23.4556	-23.4556	-27.0694	-24.8089	-20.5677	-19.5529	-13.3514	-19.132	-41.1335	-35.6222	-28.9141	-29.6518	-27.0988	-33.9	-32.9732	-17.4831	-32.1424	-26.0089	-46.1415	-34.4943	-27.9463	-35.0518	-27.6224
krp	-18.0115	-23.6089	-24.2896	-24.5978	-20.7204	-20.9954	-23.8583	-16.7929	-28.1794	-22.5718	-18.3701	-24.985	-20.0525	-23.1543	-27.1383	-20.5685	-26.9702	-24.5167	-22.7558	-21.7642	-22.7026	-33.684	-10.2878	-25.7352	-20.1481	-17.4852	-22.9488	-22.9488	-17.4791	-21.7646	-19.951	-19.895	-14.7974	-21.9581	-25.2025	-25.2032	-22.6995	-25.7351	-23.3459	-28.4017	-24.6606	-20.2403	-19.8374	-20.4184	-34.945	-26.8713	-22.6984	-29.408	-20.1371
krv	-21.4257	-25.4456	-22.4223	-26.625	-21.2248	-20.6087	-24.7413	-19.094	-27.2931	-22.2737	-16.8297	-27.4847	-19.7292	-27.0581	-25.6395	-21.1986	-27.0423	-24.7912	-21.8472	-19.7595	-21.883	-31.5388	-17.7641	-27.1758	-19.9592	-17.7398	-25.3798	-25.3798	-19.9086	-21.0778	-23.1914	-22.5428	-16.0125	-17.1437	-23.5515	-25.5764	-22.4715	-25.2514	-21.9026	-25.119	-26.298	-21.0584	-21.3012	-23.2385	-36.3243	-27.2942	-20.9547	-29.6379	-20.7459
mrx	-23.2343	-22.52	-25.5396	-22.1997	-22.4952	-25.3305	-24.2977	-22.574	-19.7041	-23.5963	-21.4349	-25.2416	-20.9652	-21.3808	-25.5377	-22.2286	-25.8641	-23.4123	-23.713	-20.3548	-21.6645	-23.7617	-21.901	-18.0789	-22.1924	-28.5384	-25.1463	-25.1463	-21.5056	-23.0734	-18.1102	-18.4882	-16.2277	-19.4609	-24.4754	-26.7708	-22.6429	-25.09	-25.8157	-23.8884	-26.2625	-22.1727	-21.2568	-24.0655	-20.0614	-22.3131	-19.8187	-20.4758	-23.0046
nnb	-20.1131	-20.2088	-26.4463	-24.4089	-21.6006	-19.3093	-25.0581	-18.3172	-31.1181	-24.9222	-14.7264	-20.4107	-20.5493	-22.5277	-22.8257	-19.6866	-17.1731	-18.8101	-19.473	-10.2472	-16.7221	-29.051	-13.161	-14.2998	-21.9969	-17.7148	-21.5995	-21.5995	-14.3137	-18.6548	-14.542	-15.215	-11.6796	-8.6276	-29.2909	-24.3267	-26.7129	-20.751	-29.3602	-30.3394	-25.3299	-21.0943	-20.1386	-17.9285	-25.9907	-19.3531	-15.7982	-17.2522	-17.1431
nnc	-19.1739	-21.423	-25.9215	-24.359	-20.7673	-19.7299	-24.9819	-17.0249	-30.9854	-21.4525	-13.556	-18.4046	-21.2205	-23.6003	-19.4896	-18.183	-17.4709	-20.1296	-19.5452	-19.0469	-21.189	-28.9648	-18.3513	-16.133	-21.8742	-17.7841	-21.8666	-21.8666	-13.1327	-13.6143	-17.1893	-16.5789	-12.6398	-6.7654	-29.2575	-24.9052	-29.0296	-17.2668	-31.462	-29.9829	-24.6236	-17.9099	-20.2601	-16.8495	-21.493	-19.677	-13.637	-17.6518	-17.8569
nni	-23.2856	-18.8665	-27.9018	-26.9483	-19.2617	-19.9708	-24.5412	-16.6651	-29.8902	-26.3573	-17.8213	-19.5011	-19.638	-22.2166	-21.5864	-18.2179	-20.3649	-19.7125	-20.6762	-11.0587	-16.6751	-27.8397	-16.9081	-14.0152	-20.927	-15.9981	-21.3695	-21.3695	-17.1274	-16.1563	-17.3864	-15.4583	-14.6811	-14.2568	-29.5637	-24.6975	-29.6778	-20.6108	-29.6314	-26.8159	-24.0864	-20.6626	-20.9217	-20.2523	-20.6177	-18.2847	-16.5983	-15.7731	-16.3217
nve	-8.3267	4.8556	0.4714	-7.7276	3.1089	-15.4433	-13.3823	7.2935	-6.5971	-4.9939	7.9343	-4.8142	-9.2337	-20.9703	-10.9798	1.4093	-11.1517	-6.3172	-4.9657	13.02	-9.0527	-5.5002	-2.8522	-0.87	4.9415	12.2158	-12.8268	-12.8268	-4.496	-5.3405	-8.1427	-4.9083	-1.5447	8.1403	-11.0086	-7.2906	-9.4532	-1.7743	-12.4703	-8.2001	-15.3723	-4.0062	-18.2528	-11.605	-10.6364	-7.9055	-17.2314	-15.5704	-2.2106
nvp	-14.954	-18.1325	-21.5603	-18.1984	-16.5639	-17.7703	-18.7166	-15.0144	-17.4827	-19.1096	-18.4296	-23.7632	-21.5206	-22.2889	-19.6496	-17.9729	-20.1921	-21.7099	-18.1906	-19.5939	-21.184	-19.5933	-19.9043	-15.9316	-13.9948	-19.2551	-21.6398	-21.6398	-17.2437	-15.1677	-16.0714	-18.1354	-19.1215	-10.5523	-21.33	-22.7174	-18.3459	-19.8496	-22.8523	-22.3098	-19.6749	-14.8397	-19.7017	-18.6118	-18.1574	-21.7093	-17.5851	-14.4488	-15.2576
t27	-27.0171	-26.0951	-24.928	-30.4851	-15.8192	-26.3834	-24.2945	-24.2914	-25.7116	-32.1205	-21.1596	-28.6999	-24.8468	-26.9108	-33.188	-23.9251	-28.6975	-27.0424	-29.3397	-17.9502	-23.6239	-22.2223	-18.8661	-17.1319	-14.6728	-17.7381	-24.4879	-24.4879	-24.3608	-23.5947	-20.1971	-22.6541	-14.7033	-21.747	-37.941	-28.822	-25.4233	-44.5113	-24.7741	-28.8796	-34.7955	-22.935	-32.3536	-29.4962	-32.0405	-32.2991	-24.965	-22.6017	-19.2024
tnk	-19.837	-16.9648	-18.0862	-19.7329	-14.8035	-29.1498	-25.9335	-18.2033	-31.2238	-18.8985	-20.5539	-27.3271	-24.8651	-22.4361	-28.7855	-19.3316	-22.3989	-24.8876	-21.9101	-12.4261	-22.4802	-27.7482	-11.9999	-14.2342	-13.4794	-14.3781	-19.4678	-19.4678	-18.8198	-17.8034	-13.7552	-17.9898	-12.3828	-12.1226	-25.4413	-22.051	-21.7809	-23.38	-21.8821	-24.8034	-18.2478	-15.1571	-18.9655	-21.6338	-30.1265	-22.8626	-18.2958	-23.6204	-18.5136
tt1	-20.7086	-15.364	-13.5335	-18.3561	-20.8897	-24.5085	-18.7168	-9.2225	-23.4335	-19.1972	-18.0514	-18.2195	-19.9729	-18.0209	-19.5923	-15.6188	-21.2743	-17.0265	-15.431	-13.9126	-13.5474	-17.444	-8.8163	-11.7012	-6.9772	-15.7475	-30.6142	-30.6142	-14.1886	-11.6895	-16.0283	-9.1993	-16.0987	-7.6035	-15.4708	-13.9065	-15.0478	-26.3537	-22.2576	-15.4458	-15.39	-16.77	-18.4367	-19.1314	-19.2438	-15.07	-15.7317	-16.5826	-12.3405
uc1	-15.3352	-14.4735	-14.08	-16.7787	-10.3629	-15.3224	-16.3399	-16.3453	-23.2297	-18.264	-16.0769	-15.9642	-14.6586	-24.5346	-20.9961	-16.7769	-20.5474	-18.5327	-16.9376	-13.0086	-17.3192	-17.1112	-12.1468	-10.9664	-15.6341	-9.481	-17.6979	-17.6979	-15.8632	-12.5579	-13.6651	-13.3416	-16.3832	-14.1451	-15.4441	-19.9044	-14.3406	-17.7923	-19.8043	-22.3894	-21.4575	-16.4564	-15.488	-14.2523	-16.1469	-16.4445	-19.2233	-15.4789	-15.0833
udr	-9.6701	-4.9218	-22.043	-8.5772	-0.5539	-11.595	-20.202	-1.6344	-16.2518	-8.6267	-8.6942	-2.0546	-15.6243	-19.6042	-6.8426	-12.9771	-15.7427	-10.1573	-12.8249	1.4935	-13.8573	-16.9597	6.3297	-1.794	3.9835	2.8567	-13.8208	-13.8208	-9.7891	-15.8698	-8.1918	-3.2284	-1.9532	1.2488	-13.044	-25.434	-26.1383	-7.3138	-17.5149	-22.2769	-5.599	-3.0922	-21.1402	-30.5347	-19.9388	-22.0666	-13.7243	-11.7194	-12.7544
whu	-25.1678	-23.6227	-27.6259	-33.9883	-23.2647	-29.1799	-25.1941	-22.6832	-32.4344	-19.4009	-24.6241	-20.3461	-24.398	-27.3364	-27.8109	-24.7828	-24.7314	-24.3091	-26.7333	-19.0304	-26.775	-24.0087	-18.1828	-26.9846	-18.9822	-22.5605	-27.4222	-27.4222	-20.114	-19.9874	-23.8175	-16.5965	-26.8999	-20.4352	-29.6398	-31.6854	-34.5417	-29.7516	-31.438	-27.7963	-33.2987	-29.6134	-26.346	-27.359	-29.2052	-23.9503	-28.4431	-26.4602	-25.4434
ykn	-18.6383	-17.7359	-16.5374	-17.0103	-17.9964	-19.9126	-16.4684	-15.8337	-21.5567	-17.1134	-15.9021	-15.3135	-19.48	-16.9551	-18.6124	-16.0097	-18.1038	-16.5746	-16.6923	-23.0805	-17.6125	-20.1855	-24.0261	-18.7286	-16.9384	-14.6481	-22.6747	-22.6747	-16.1706	-16.0716	-19.6514	-16.3585	-24.4184	-20.5609	-23.1909	-21.2034	-20.2364	-17.9028	-23.5604	-21.7889	-17.318	-16.9811	-16.0674	-15.9917	-21.9721	-18.9225	-16.7632	-18.2317	-17.76
zze	-21.1788	-20.3702	-18.491	-15.2288	-14.277	-13.9222	-21.0978	-16.6827	-19.331	-20.7246	-15.8986	-15.5104	-19.7959	-20.7329	-19.4168	-16.5064	-20.8203	-17.3657	-16.4861	-13.2184	-16.835	-21.3505	-16.3108	-18.8563	-19.9082	-13.8792	-23.8499	-23.8499	-16.3695	-14.6274	-20.3196	-19.2379	-15.1159	-10.1372	-23.168	-17.4462	-20.3738	-17.2727	-27.039	-18.617	-17.681	-13.8718	-17.0182	-16.0279	-17.1709	-19.1932	-16.7209	-15.331	-18.6748
	Mutants
1bt	-24.4766	-20.98	-30.7322	-23.3287	-20.9484	-33.0688	-26.9791	-33.8617	-29.458	-23.518	-36.8375	-27.515	-25.1057	-20.0836	-27.6796	-24.4039	-24.7874	-23.9283	-31.6757	-5.1145	-27.6545	-29.7214	-21.9585	-37.5925	-42.6284	-27.14	-31.5545	-34.1897	-37.2189	-40.6723	-35.9958	-27.8958		-28.397	7.30077
5dv	-23.6832	-27.8776	-27.6625	-20.4492	-22.3977	-23.3429	-30.9614	-25.2747	-26.5658	-29.0298	-29.6553	-27.782	-28.0047	-28.0496	-21.7513	-24.5282	-26.4763	-26.7932	-21.648	-24.0252	-26.0922	-33.3504	-24.9936	-28.616	-29.1058	-25.9126	-25.4926	-30.8809	-29.8359	-26.892	-29.6597	-30.183		-26.7804	3.04988
65b	-23.2262	-24.5241	-28.1709	-24.997	-18.3521	-25.2579	-22.6793	-28.4877	-28.2798	-24.6805	-32.4331	-23.0057	-26.9564	-28.1975	-23.0824	-22.3482	-25.0836	-25.9898	-19.6134	-20.3819	-25.6884	-26.3909	-26.1874	-27.7254	-28.4011	-27.5125	-29.7987	-27.0763	-28.83	-31.9674	-29.1923	-25.7616		-25.9462	3.26565
aap	-20.4412	-23.7039	-21.2035	-20.7161	-19.5018	-21.3157	-22.8349	-20.0861	-23.9729	-21.6801	-22.1535	-27.222	-21.9304	-24.4186	-15.1512	-22.5748	-23.8525	-24.0297	-20.4823	-23.2701	-20.342	-23.8684	-21.1413	-22.4213	-19.5446	-18.2655	-22.9624	-21.4677	-26.3895	-19.7322	-26.4634	-26.7293		-22.1834	2.59338
ac7	-14.4458	-9.1386	-9.1314	-10.1025	6.4179	-19.6576	-7.2364	-5.5635	3.4554	6.0687	-2.6444	-2.4849	1.3703	0.75	-9.5349	1.1163	-6.0687	-2.7842	-20.0259	16.8528	2.4203	-8.6866	-19.8578	-19.8634	-8.7526	-14.3601	-11.6319	-15.0226	-18.2401	-16.8663	-11.6862	-13.4001		-7.46046	9.05355
adb	-25.9786	-24.0437	-28.9984	-28.5993	-27.4015	-26.8234	-27.5159	-32.4654	-26.5527	-28.3137	-29.0639	-27.2222	-29.0125	-25.9841	-23.9442	-26.4594	-26.1514	-25.6523	-23.5953	-26.8757	-28.7422	-31.1877	-23.0202	-25.992	-34.1557	-29.6422	-26.4363	-28.5134	-30.0966	-34.6068	-27.8121	-29.226		-27.8152	2.73436
bm1	-20.0491	-24.6022	-23.8678	-20.3948	-22.8993	-23.0136	-20.3428	-24.2486	-23.1749	-20.6027	-20.5991	-25.4023	-21.3956	-20.3237	-18.0646	-20.6497	-21.8946	-18.3084	-22.5248	-25.5671	-24.507	-27.8693	-14.3893	-19.9511	-19.3647	-23.2154	-19.2406	-22.0638	-18.012	-21.7554	-22.1957	-22.2542		-21.6483	2.67171
cxd	-21.9373	-21.3579	-30.2981	-23.553	-17.8385	-31.1776	-27.2529	-31.5551	-21.6266	-20.8975	-24.3845	-33.3445	-27.9414	-19.48	-20.5225	-16.8453	-25.0726	-21.4825	-19.835	-15.871	-23.3725	-19.2332	-29.74	-27.7049	-22.7854	-29.4043	-31.8635	-30.2864	-24.8782	-20.9616	-24.3624	-30.3934		-24.6019	4.89364
djz	-18.6782	-6.2934	-18.638	-17.2868	-6.248	-26.8084	-27.0668	-12.2871	-19.4261	-16.9896	-19.3528	-16.8684	-16.8048	-18.395	-24.4231	-10.6209	-20.3986	-20.7052	-7.3646	-1.6508	-8.434	-2.7548	-21.0408	-20.9154	-28.5294	-30.2787	-28.851	-33.9872	-32.3427	-17.4545	-19.589	-15.6293		-18.316	8.33473
efz	-13.0338	-20.2604	-17.551	-14.0152	-15.1819	-12.4735	-11.2251	-10.389	-15.0777	-9.4897	-13.1668	-14.823	-7.4615	-9.9017	-4.476	-14.2924	-13.1331	-12.7662	-15.5587	-15.6098	-8.5174	-18.4719	-4.0537	-9.458	-14.0398	-14.789	-11.1521	-9.3581	-8.4536	-10.7125	-16.353	-14.813		-12.5018	3.73973
eur	-25.7219	-24.1696	-21.9517	-20.4384	-19.4544	-26.4131	-27.7362	-27.0958	-19.4259	-18.5296	-27.0462	-28.6309	-23.8737	-20.7452	-23.9534	-16.7299	-24.2004	-21.1039	-17.3174	-12.3957	-21.7783	-19.7411	-28.4396	-31.5023	-22.5025	-26.4978	-25.8382	-32.8199	-30.2473	-20.6876	-24.5508	-29.7212		-23.7894	4.65944
fpt	-20.5858	-23.2382	-27.257	-15.2313	-18.2498	-24.2	-26.1316	-20.1149	-23.086	-21.0358	-25.4554	-21.7216	-23.8548	-18.0428	-15.9872	-21.1325	-20.4093	-19.99	-17.9914	-18.8383	-19.1842	-17.8395	-22.6626	-24.1391	-23.5154	-23.7512	-20.0755	-26.0337	-21.6132	-22.6816	-23.4399	-26.414		-21.6845	3.07884
ftc	-20.5416	-19.5157	-23.7579	-14.7301	-18.1229	-25.5915	-24.4064	-20.6802	-20.5524	-18.2548	-18.927	-26.8222	-22.3885	-15.3784	-24.9839	-16.4918	-18.062	-17.4466	-15.6433	-12.4928	-21.3164	-19.0101	-25.497	-17.4557	-16.9742	-23.1292	-22.1716	-26.97	-23.5312	-19.63	-22.9945	-19.1364		-20.3939	3.71118
g73	-26.8854	-22.0777	-24.5586	-18.3076	-21.258	-32.5454	-29.4062	-32.8507	-25.8657	-23.2573	-32.8371	-31.2933	-31.7945	-21.8038	-23.8105	-18.6515	-30.903	-30.4169	-25.0037	-18.1337	-21.4287	-29.2816	-23.0137	-33.0306	-37.5174	-26.6475	-33.371	-35.5887	-36.1316	-39.266	-26.3925	-29.4893		-27.9006	5.80521
gfa	-22.6943	-23.6168	-28.0855	-22.1062	-18.5501	-33.9494	-29.8862	-21.1279	-25.1351	-19.3013	-22.2605	-28.1498	-19.5203	-23.9104	-25.8656	-20.617	-19.3845	-26.3801	-22.4478	-14.6163	-18.2959	-21.8214	-27.4716	-23.7028	-19.7694	-32.0396	-28.7433	-23.8863	-27.1813	-26.5138	-26.6823	-22.839		-23.9547	4.28481
gwb	-18.9982	-15.9227	-17.4443	-13.2953	-16.9325	-20.759	-13.8007	-16.1644	-17.2005	-17.7963	-18.7938	-17.5046	-17.7167	-18.6142	-14.6574	-16.2683	-15.7412	-20.2226	-17.5035	-18.6494	-13.9867	-22.1009	-18.6486	-16.4702	-19.7709	-20.2411	-18.0365	-23.5097	-21.7071	-13.6043	-18.0582	-16.4126		-17.7041	2.48475
gwe	-20.9993	-19.1093	-13.2475	-12.5805	-4.267	-37.4076	-9.6742	-10.6733	-8.7512	-4.5541	-34.1324	-16.3256	-16.54	-13.7745	-29.5659	-2.3242	-7.8109	-21.3206	-20.4104	10.2019	-11.4228	-3.1183	-34.9276	-30.455	-14.5299	-25.785	-32.9698	-35.9223	-35.5079	-23.6618	-27.6321	-22.6842		-18.4964	11.8663
gwi	-26.27	-3.0369	-21.7635	-14.5449	-4.6002	-32.6226	-18.1588	-3.8497	-14.5954	-0.2901	-22.635	-10.8072	-14.2594	-7.316	-25.0466	-4.7054	1.917	-13.9381	-17.3825	3.799	-0.4653	-19.1	-23.7448	-33.4617	-17.8437	-31.5645	-23.1725	-28.8084	-31.18	-14.706	-21.7121	-23.69		-16.2361	10.7662
gwj	-26.2768	-11.9106	-17.2516	-17.9498	-4.1272	-30.743	-15.8458	-9.1634	-11.7576	-10.5544	-29.6531	-16.4062	-14.7012	-10.0109	-29.6512	-5.2031	-4.3747	-15.585	-18.4174	-2.426	-16.4413	-20.9178	-33.1961	-36.0074	-17.9924	-28.2832	-31.4023	-39.721	-30.1644	-20.7859	-25.5341	-22.343		-19.5249	9.94358
h12	-16.1508	-17.5089	-18.168	-15.3587	-19.282	-20.0723	-14.3051	-18.6519	-16.8553	-15.5452	-17.4516	-18.4837	-18.2405	-17.4024	-9.8501	-15.4681	-16.694	-17.6491	-14.4783	-18.961	-15.6626	-23.6307	-11.692	-14.4436	-13.4741	-18.5376	-12.9668	-18.3517	-13.892	-12.7847	-17.134	-15.5257		-16.396	2.73217
h16	-15.6543	-12.7574	-18.9083	-14.4296	-15.1997	-18.1202	-14.9604	-16.759	-15.933	-15.7147	-15.7804	-17.992	-16.3843	-16.7446	-12.7818	-13.5914	-17.6888	-16.3446	-15.0816	-19.8425	-14.5884	-22.5242	-12.4263	-14.1564	-13.8899	-19.6187	-15.0933	-19.888	-19.0923	-14.1642	-16.6417	-18.2252		-16.2805	2.39545
h18	-18.3653	-13.8416	-18.569	-13.033	-16.2038	-19.8553	-14.0663	-16.1035	-17.2168	-16.9324	-16.2066	-20.3603	-18.4122	-17.0068	-14.8871	-14.738	-15.2493	-17.827	-16.8381	-19.3824	-14.2552	-20.7247	-11.8779	-16.4903	-15.087	-20.6854	-14.9858	-20.0468	-17.7475	-15.9785	-16.6517	-17.8567		-16.7963	2.27787
h20	-17.4947	-16.1762	-20.8775	-15.2856	-17.7421	-21.3094	-16.1906	-20.3345	-20.7774	-18.7396	-19.9765	-20.6954	-19.1928	-18.1718	-14.6286	-18.5445	-17.3036	-20.195	-19.8385	-20.7585	-16.7857	-26.841	-14.7268	-15.5767	-15.0064	-18.6668	-14.2468	-15.6151	-14.9701	-14.7948	-18.3525	-15.8373		-17.9892	2.76772
hbq	-20.8313	-23.1722	-19.3512	-14.8764	-23.6755	-19.7202	-19.6107	-24.3917	-18.4076	-18.6895	-19.2055	-23.0793	-23.0972	-20.8781	-17.9365	-19.9575	-20.2479	-17.3759	-22.599	-28.5571	-21.6848	-28.5791	-18.8854	-15.7007	-18.1487	-20.6884	-19.2703	-20.3746	-20.2614	-19.4566	-21.9076	-21.6537		-20.696	2.99648
hby	-14.3145	-13.9344	-18.5904	-11.1501	-16.5328	-20.3764	-17.0534	-15.9521	-19.3701	-12.7914	-15.489	-14.0449	-19.271	-17.7144	-16.578	-15.4444	-18.4589	-17.3758	-14.4146	-16.5004	-13.2141	-10.2217	-12.5449	-12.9581	-16.1192	-17.7239	-16.8453	-17.0089	-17.4682	-18.1981	-17.6767	-11.7877		-15.8476	2.55562
i15	-23.9092	-24.8537	-21.4969	-21.1385	-23.769	-24.4954	-22.3418	-21.2642	-22.1271	-20.74	-21.8125	-22.9404	-21.0549	-25.0319	-18.4258	-20.6966	-20.5056	-23.4619	-18.2372	-21.2064	-21.2514	-20.3015	-28.0376	-25.7343	-21.5267	-22.6376	-22.4269	-22.0555	-21.9243	-21.7569	-23.5101	-23.4849		-22.3174	2.00825
ib1	-30.5158	-25.9933	-32.8588	-27.3385	-23.3467	-30.6801	-29.8105	-29.4611	-30.9977	-32.0456	-31.355	-31.1261	-28.7634	-32.1857	-26.7693	-27.605	-31.0469	-33.627	-25.5625	-23.5513	-26.8689	-32.7654	-30.3936	-30.2603	-35.3109	-32.6071	-30.0487	-34.5128	-36.2669	-32.3835	-32.8919	-27.2763		-30.1946	3.19017
iet	-21.8406	-21.35	-31.3632	-19.275	-21.6867	-25.4056	-21.4023	-26.114	-24.244	-22.763	-23.3476	-26.5982	-25.1618	-23.1441	-24.9859	-23.8249	-24.3578	-22.2258	-20.7524	-19.4065	-25.0052	-22.0104	-24.6141	-22.6344	-23.1366	-24.9519	-24.2286	-27.4124	-26.1689	-23.3548	-26.6468	-25.1313		-23.892	2.45697
jlj	-28.5938	-24.1586	-27.0973	-25.1017	-23.1125	-25.6295	-28.5587	-25.0578	-26.0062	-29.6318	-27.4369	-28.3148	-27.6615	-27.0976	-23.826	-27.2336	-25.7946	-28.1673	-22.8596	-18.171	-25.0618	-24.8996	-27.5114	-23.7081	-27.1686	-27.2332	-24.0712	-28.2936	-28.311	-28.0296	-27.5823	-23.6849		-26.0958	2.36429
kbt	-20.2196	-22.5925	-19.3518	-20.1931	-19.3577	-19.1348	-15.0842	-16.8743	-20.0331	-20.3936	-17.8531	-19.8112	-20.8023	-22.3953	-21.4852	-19.9211	-17.5434	-22.0953	-18.0441	-21.2025	-17.0724	-24.0081	-27.4914	-20.911	-19.2543	-22.3023	-20.4776	-25.122	-20.1716	-19.6545	-22.0447	-19.2714		-20.3803	2.44654
kr1	-33.9282	-20.5273	-31.0136	-25.1989	-22.0722	-31.863	-23.147	-24.1449	-28.2101	-25.9767	-25.3509	-28.1004	-26.6189	-26.7676	-28.8271	-21.8123	-25.4938	-27.5325	-25.406	-19.8681	-23.9105	-28.3877	-31.3893	-25.4673	-23.7044	-32.0027	-32.1198	-43.6122	-34.5629	-23.2475	-28.2681	-26.3563		-27.3403	4.79844
krp	-20.0362	-23.8508	-21.6473	-21.1304	-20.2507	-26.208	-18.1897	-18.1761	-21.0761	-21.5506	-19.8814	-22.1251	-21.88	-21.604	-19.114	-19.4145	-18.5805	-22.2415	-19.7052	-22.2802	-17.5793	-24.3874	-28.3016	-19.4566	-19.038	-25.0237	-22.0591	-28.1929	-24.8084	-18.985	-22.3675	-20.7054		-21.5577	2.75993
krv	-20.7896	-25.8063	-19.3614	-20.0617	-21.6841	-24.345	-18.5697	-16.585	-21.1876	-22.0064	-20.874	-19.089	-21.117	-21.1531	-22.4467	-20.6329	-18.2624	-22.2834	-18.2265	-22.9127	-15.0932	-25.2129	-29.1663	-22.7054	-19.8548	-27.6078	-24.6802	-28.0428	-23.7651	-19.9514	-25.2007	-20.9232		-21.8624	3.23384
mrx	-24.3233	-22.9505	-23.4688	-22.3866	-24.9967	-23.0905	-22.1757	-22.0038	-22.9949	-24.1298	-22.1827	-26.7434	-22.6032	-23.9686	-25.7602	-20.5151	-24.7878	-21.9361	-22.2636	-24.7021	-20.8558	-27.0193	-22.8598	-20.9676	-24.7763	-25.5831	-21.999	-27.8399	-27.3318	-23.1223	-23.9345	-21.2299		-23.6095	1.94013
nnb	-18.9238	-15.4869	-21.8825	-16.8764	-21.5721	-29.7846	-21.511	-19.9117	-19.888	-18.9552	-18.4861	-29.1396	-19.5719	-21.8179	-21.3015	-13.8674	-25.521	-17.1127	-13.9797	-13.3291	-21.1497	-17.9709	-28.2046	-20.7318	-16.6323	-27.7842	-19.0172	-27.2961	-24.8688	-17.0895	-19.7778	-20.8869		-20.6353	4.41453
nnc	-17.9269	-15.2527	-24.5497	-17.3533	-22.3449	-31.3522	-22.9036	-26.4437	-19.7677	-18.3539	-18.7617	-23.6549	-20.213	-21.9788	-19.0131	-16.5978	-26.0668	-16.7336	-14.7293	-11.7161	-23.3702	-14.7647	-29.8216	-22.2965	-15.6386	-28.4324	-17.6146	-27.0631	-25.854	-13.4731	-18.2939	-20.5494		-20.7152	4.97358
nni	-18.77	-14.8743	-22.951	-15.8531	-19.4404	-28.8882	-24.0447	-22.5659	-18.1343	-19.7658	-17.4585	-27.8644	-21.901	-22.6606	-20.1987	-20.4564	-24.6481	-17.3474	-12.5166	-13.2916	-21.0453	-16.7828	-28.0591	-19.9735	-15.9477	-26.0475	-18.7621	-29.039	-25.6256	-15.6751	-19.5708	-20.596		-20.6486	4.46646
nve	-8.2546	10.0263	0.6896	0.8371	6.9797	-12.9101	-2.6296	5.3533	-0.7659	-2.8273	-5.7292	-0.9614	4.1122	1.3651	-6.5049	6.135	-0.6895	1.2372	-2.2715	12.3457	7.9528	3.7085	-8.4873	-19.7371	3.8259	-19.7577	-6.3455	-17.0465	-18.6181	-8.2411	-3.9117	-2.4638		-2.61201	8.44999
nvp	-18.0644	-14.3117	-17.0486	-15.0767	-12.8506	-19.5653	-17.0061	-19.6994	-19.2058	-16.5688	-17.307	-18.3906	-19.7908	-18.6442	-15.628	-17.0698	-15.4048	-21.0224	-15.552	-16.9236	-16.3828	-20.4878	-20.0931	-19.873	-20.6772	-21.088	-21.5539	-21.3454	-18.4839	-20.3671	-18.61	-16.9238		-18.1568	2.25024
t27	-24.9608	-15.5562	-27.3551	-21.2054	-19.9992	-29.4029	-29.3783	-24.6779	-25.0807	-25.5821	-28.5921	-26.2115	-30.8697	-23.5795	-25.7267	-23.6251	-27.8537	-27.9647	-13.6138	-7.1819	-26.7975	-30.9871	-26.1987	-38.2164	-41.1614	-32.572	-27.0684	-34.8383	-30.3161	-27.7999	-32.3102	-32.5956		-26.8525	6.63002
tnk	-19.299	-18.2618	-15.4264	-22.7216	-10.1388	-24.4845	-14.4328	-18.7713	-17.0701	-16.4283	-17.1231	-18.6783	-21.5944	-17.2817	-21.0946	-13.4557	-16.3249	-21.1585	-17.5255	-17.2229	-11.5739	-23.2722	-14.9613	-17.0086	-17.1533	-24.754	-20.1843	-23.3769	-22.4842	-24.1365	-21.709	-16.2156		-18.6039	3.73319
tt1	-23.972	-10.1374	-14.1696	-13.4015	-10.635	-19.5758	-22.2487	-16.1184	-14.9778	-10.8066	-13.0498	-15.518	-17.9735	-16.1616	-16.7518	-11.517	-15.3603	-18.2187	-12.7184	-5.4688	-15.4856	-16.2773	-16.2244	-17.97	-11.0486	-18.6228	-16.1269	-16.6695	-19.9738	-16.7318	-18.2793	-16.1296		-15.5725	3.72013
uc1	-15.3068	-14.4926	-15.7752	-13.176	-13.6259	-20.9093	-13.5622	-15.8284	-15.4572	-13.1706	-17.283	-17.086	-16.7342	-17.2859	-13.5981	-17.2542	-15.5665	-17.2238	-14.7211	-11.83	-14.5692	-17.8151	-11.4794	-13.505	-13.1524	-16.363	-14.6406	-20.668	-14.7881	-15.7511	-16.1439	-13.0557		-15.3693	2.19407
udr	-18.074	-7.019	-7.8036	-16.8844	3.7323	-18.8115	-16.8438	-13.8555	-4.3145	0.9803	-12.5317	-9.6829	-8.7074	-15.5069	-13.9985	-1.9706	-11.7793	-10.5325	-9.2905	6.5993	-12.2429	-10.7598	-20.0373	-18.233	-7.5035	-17.8671	-18.9151	-17.263	-12.6503	-10.5336	-18.044	-18.4974		-11.5263	6.83853
whu	-26.1486	-27.207	-25.0145	-22.1459	-20.6186	-28.1125	-25.6701	-19.8835	-21.3135	-23.3724	-25.306	-25.5688	-26.4652	-19.7235	-23.9904	-19.4393	-22.1001	-26.0851	-20.3248	-14.9705	-19.0853	-19.118	-31.4587	-29.5851	-23.7537	-29.6651	-27.5727	-32.6626	-24.8985	-25.0627	-24.387	-26.7306		-24.295	3.97135
ykn	-16.074	-18.0217	-18.2594	-16.2336	-15.3981	-17.9924	-19.0805	-17.0136	-17.3746	-17.8733	-15.3512	-18.9454	-15.5247	-18.239	-18.1225	-19.0764	-19.6776	-20.4473	-15.1479	-16.6734	-17.4595	-17.7316	-21.2455	-18.0084	-15.2084	-20.5708	-18.003	-24.0378	-20.0615	-14.2071	-19.8483	-13.5144		-17.8257	2.22258
zze	-20.2798	-15.8594	-14.7292	-13.538	-15.1563	-24.8439	-19.049	-15.394	-15.6424	-17.219	-14.6254	-16.1696	-21.4747	-16.9251	-15.5071	-18.8625	-18.4851	-15.4498	-16.9123	-13.5732	-15.8487	-16.9271	-18.9224	-17.9218	-20.9006	-17.844	-20.4459	-18.738	-17.9996	-16.6768	-20.9181	-19.7609		-17.5812	2.54744
[truncated: 28 more columns]
